# Supplementary material for: Exploratory transcriptomic analysis suggests candidate genes associated with loss of response to ustekinumab in Crohn’s disease
Source: Front Genet. 2026 May 22;17:1812181. doi: 10.3389/fgene.2026.1812181 (PMC13236002; doi:10.3389/fgene.2026.1812181)
Supplement: Supplementary file 2 [file Table1.xlsx]

## Sheet: Supplementary Table 1 
Supplementary Table 1 Baseline clinical characteristics and comparison of RNA-seq cohort (n=18)
Clinical Characteristics	All Patients (n=18)	R (n=9)	NR (n=9)	P-value
Age at diagnosis [years, M (Q1, Q3) ]	37.00 (24.00, 48.75)	36.00 (26.00, 41.50)	42.00 (23.50, 56.50)	NS (0.503)
Gender [cases, male/female]	11/7	6/3	5/4	NS (1.000)
Intestinal stenosis [cases (%) ]	7 (38.89)	3 (33.33)	4 (44.44)	NS (1.000)
Previous biologic exposure [cases (%) ]	7 (38.89)	3 (33.33)	4 (44.44)	NS (1.000)
Baseline hs-CRP [mg/L, M (Q1, Q3) ]	3.30 (0.80, 26.65)	2.40 (0.50, 8.45)	18.00 (1.30, 59.05)	NS (0.096)
Baseline SAA [mg/L, M (Q1, Q3) ]	8.06 (5.00, 38.61)	7.91 (5.00, 10.29)	37.00 (5.00, 146.27)	NS (0.110)
Baseline ESR [mm/h, M (Q1, Q3) ]	21.00 (12.00, 28.00)	16.00 (12.00, 21.00)	28.00 (14.50, 33.50)	NS (0.058)
Baseline WBC [×10⁹/L, M (Q1, Q3) ]	6.65 (5.02,8.39)	7.12 (5.70,8.00)	6.10 (5.01,9.07)	NS (0.684)
Baseline Hb [g/L, M (Q1, Q3) ]	131.00 (117.50,144.75)	136.00 (121.50,148.00)	124.00 (111.00,138.50)	NS (0.190)
Baseline ALB [g/L, M (Q1, Q3) ]	40.35 (36.88,42.73)	42.60 (40.00,44.05)	39.90 (34.35,41.70)	NS (0.073)
Baseline HBI score [points, M (Q1, Q3) ]	6.00 (5.00, 8.00)	6.00 (4.50, 7.00)	6.00 (5.50, 8.00)	NS (0.379)
Baseline HBI score ≥ 7 points [cases (%) ]	6 (33.33)	2 (22.22)	4 (44.44)	NS (0.620)
Baseline SES-CD score [points, M (Q1, Q3) ]	7.00 (5.00, 13.25)	7.00 (5.00, 10.00)	12.00 (5.50, 15.00)	NS (0.267)
Baseline SES-CD score ＞ 9 points [cases (%) ]	7 (38.89)	2 (22.22)	5 (55.56)	NS (0.335)
R, responder group; NR, non-responder group; hs-CRP, high-sensitivity C-reactive protein; SAA, serum amyloid A; ESR, erythrocyte sedimentation rate; WBC, white blood cell count; Hb, hemoglobin; ALB, albumin; NS, no significance (P > 0.05) .

## Sheet: Supplementary Table 2
Supplementary Table 2 Baseline clinical characteristics and comparison of qPCR validation cohort (n=16)
Clinical Characteristics	R (n=8)	NR (n=8)	P-value
Age at diagnosis [years, M (Q1, Q3) ]	36.00 (29.25,42.00)	33.00 (22.50,37.75)	NS (0.552)
Gender [cases, male/female]	4/4	4/4	NS (1.000)
Intestinal stenosis [cases (%) ]	25	62.5	NS (0.315)
Previous biologic exposure [cases (%) ]	62.5	37.5	NS (0.619)
Baseline hs-CRP [mg/L, M (Q1, Q3) ]	1.05 (0.50,2.35)	1.20 (0.50,2.25)	NS (0.898)
Baseline SAA [mg/L, M (Q1, Q3) ]	6.52 (5.00,14.78)	10.36 (5.00,21.79)	NS (0.664)
Baseline ESR [mm/h, M (Q1, Q3) ]	20.00 (11.50,29.50)	7.50 (5.00,22.00)	NS (0.121)
Baseline WBC [×10⁹/L, M (Q1, Q3) ]	5.95 (5.13,6.53)	6.00 (4.45,6.65)	NS (0.900)
Baseline Hb [g/L, M (Q1, Q3) ]	122.50 (107.25,138.25)	115.00 (99.25,131.00)	NS (0.645)
Baseline ALB [g/L, M (Q1, Q3) ]	40.35 (35.58,41.60)	35.50 (34.05,39.33)	NS (0.316)
Baseline HBI score [points, M (Q1, Q3) ]	6.00 (3.50,7.00)	7.00 (6.25,7.75)	NS (0.122)
Baseline SES-CD score [points, M (Q1, Q3) ]	8.00 (7.25,10.50)	11.50 (8.75,13.75)	NS (0.107)
R, responder group; NR, non-responder group; hs-CRP, high-sensitivity C-reactive protein; SAA, serum amyloid A; ESR, erythrocyte sedimentation rate; WBC, white blood cell count; Hb, hemoglobin; ALB, albumin; NS, no significance (P > 0.05) .
